# Supplementary material for: Dynamic Response of Pseudomonas putida S12 to Sudden Addition of Toluene and the Potential Role of the Solvent Tolerance Gene trgI
Source: PLoS One. 2015 Jul 16;10(7):e0132416. doi: 10.1371/journal.pone.0132416 (PMC4504468; doi:10.1371/journal.pone.0132416)
Supplement: S1 Table — To make it easier to find all genes mentioned in the text in the GenBank and GEO databases, these genes are shown with their names, RPPX numbers, probe names, and additional remarks. (XLSX) [file pone.0132416.s009.xlsx]

## Sheet: Sheet1
Gene name short	Gene name complete (taken from probe annotation (GEO GSE6479)	Probe number (GEO GSE6479)	RPPX number (NCBI AYKV00000000.1)	Remarks
ctaG	Cytochrome c oxidase assembly protein ctaG	PS1205484_at	RPPX05484	aa3-type
ctaG	Cytochrome c oxidase assembly protein ctaG	PS1205484_x_at	RPPX05484	aa3-type
ctaG	Cytochrome c oxidase assembly protein ctaG	PS1205485_at	RPPX05485	aa3-type
surf1	Cytochrome c oxidase assembly protein Surf1	PS1205482_at	RPPX05482	aa3-type
-	Cytochrome c oxidase polypeptide I (EC 1.9.3.1)	PS1205486_at	RPPX05486	aa3-type
-	Cytochrome c oxidase polypeptide I (EC 1.9.3.1)	PS1205488_at	RPPX05488	aa3-type
-	Cytochrome c oxidase polypeptide I (EC 1.9.3.1)	PS1205488_x_at	RPPX05488	aa3-type
-	Cytochrome c oxidase polypeptide I (EC 1.9.3.1)	PS1207103_at	RPPX07103	aa3-type
-	Cytochrome c oxidase polypeptide I (EC 1.9.3.1)	PS1207103_x_at	RPPX07103	aa3-type
-	Cytochrome c oxidase polypeptide II (EC 1.9.3.1)	PS1205489_at	RPPX05489	aa3-type
-	Cytochrome c oxidase polypeptide III (EC 1.9.3.1)	PS1205483_at	RPPX05483	aa3-type
-	Cyanide-insensitive cytochrome bd-type quinol oxidase subunit I (EC 1.10.3.-)	PS1203236_at	RPPX03236	bd-type
-	Cyanide-insensitive cytochrome bd-type quinol oxidase subunit II (EC 1.10.3.-)	PS1207076_s_at	RPPX07076	bd-type
-	Cytochrome c oxidase polypeptide I (EC 1.9.3.1)	PS1206293_at	RPPX06293	cbb3-1-type
-	cytochrome c oxidase, diheme subunit, membrane-bound (EC 1.9.3.1)	PS1206016_at	RPPX06016	cbb3-1-type
-	cytochrome c oxidase, diheme subunit, membrane-bound (EC 1.9.3.1)	PS1206296_at	RPPX06296	cbb3-1-type
-	cytochrome c oxidase, monoheme subunit, membrane-bound (EC 1.9.3.1)	PS1206294_at	RPPX06294	cbb3-1-type
-	Hypothetical protein	PS1206295_at	RPPX06295	cbb3-1-type
-	Hypothetical protein	PS1206295_x_at	RPPX06295	cbb3-1-type
-	cytochrome c oxidase, diheme subunit, membrane-bound (EC 1.9.3.1)	PS1206898_at	RPPX06898	cbb3-2-type
-	cytochrome c oxidase, diheme subunit, membrane-bound (EC 1.9.3.1)	PS1207028_at	RPPX07028	cbb3-2-type
-	cytochrome c oxidase, diheme subunit, membrane-bound (EC 1.9.3.1)	PS1207028_x_at	RPPX07028	cbb3-2-type
-	cytochrome c oxidase, monoheme subunit, membrane-bound (EC 1.9.3.1)	PS1206014_at	RPPX06014	cbb3-2-type
-	cytochrome c oxidase, monoheme subunit, membrane-bound (EC 1.9.3.1)	PS1206897_s_at	RPPX06897	cbb3-2-type
-	NADH dehydrogenase (EC 1.6.99.3)	PS1200059_at	RPPX00059
-	NADH-quinone oxidoreductase chain A (EC 1.6.5.3)	PS1205334_at	RPPX05334
-	NADH-quinone oxidoreductase chain B (EC 1.6.5.3)	PS1205335_at	RPPX05335
-	NADH-quinone oxidoreductase chain C (EC 1.6.5.3) / NADH-quinone oxidoreductase chain D (EC 1.6.5.3)	PS1205336_at	RPPX05336
-	NADH-quinone oxidoreductase chain E (EC 1.6.5.3)	PS1205337_at	RPPX05337
-	NADH-quinone oxidoreductase chain I (EC 1.6.5.3)	PS1205547_at	RPPX05547
-	NADH dehydrogenase (EC 1.6.99.3)	PS1205605_at	RPPX05605
-	NADH-quinone oxidoreductase chain L (EC 1.6.5.3)	PS1207054_s_at	RPPX07054
ttg2D	Toluene transport system Ttg2D protein	PS1202774_at	RPPX02774
ttg2C	Toluene transport system Ttg2C protein	PS1202775_at	RPPX02775
-	Toluene transport system permease	PS1202776_at	RPPX02776
-	Toluene transport system ATP-binding protein	PS1202777_at	RPPX02777
srpR	Pseudomonas putida solvent transporter genes including periplasmic linker protein (srpA), inner membrane transporter protein (srpB), and outer membrane channel protein (srpC) genes, complete cds	srpR_at	RPPX00287	Genbank annotation is wrong. Blasting this gene resulted in SrpR.
srpS	Pseudomonas putida solvent transporter genes including periplasmic linker protein (srpA), inner membrane transporter protein (srpB), and outer membrane channel protein (srpC) genes, complete cds	srpS_at	RPPX00288	Genbank annotation is wrong. Blasting this gene resulted in SrpS.
srpA	Pseudomonas putida solvent transporter genes including periplasmic linker protein (srpA), inner membrane transporter protein (srpB), and outer membrane channel protein (srpC) genes, complete cds	srpA_at	RPPX00289	Genbank annotation is wrong. Blasting this gene resulted in SrpA.
srpB	Pseudomonas putida solvent transporter genes including periplasmic linker protein (srpA), inner membrane transporter protein (srpB), and outer membrane channel protein (srpC) genes, complete cds	srpB_at	RPPX00290 and RPPX00291	Genbank annotation is wrong. Blasting this gene resulted in SrpB.
srpC	Pseudomonas putida solvent transporter genes including periplasmic linker protein (srpA), inner membrane transporter protein (srpB), and outer membrane channel protein (srpC) genes, complete cds	srpC_at	RPPX00292	Genbank annotation is wrong. Blasting this gene resulted in SrpC.
arpC	Type I secretion outer membrane protein	PS1204100_at	RPPX04100	Probe annotation and Genbank annotation are wrong. Blasting this gene resulted in Outer membrane channel protein arpC
arpB	Acriflavin resistance plasma membrane protein	PS1204101_at	RPPX04101	Probe annotation and Genbank annotation are wrong. Blasting this gene resulted in Inner membrane transporter protein arpB
arpA	Acriflavin resistance periplasmic protein	PS1204102_at	RPPX04102	Probe annotation and Genbank annotation are wrong. Blasting this gene resulted in Periplasmic linker protein arpA
arpR	AcrAB operon repressor	PS1204103_at	RPPX04103	Probe annotation and Genbank annotation are wrong. Blasting this gene resulted in Putative regulator arpR
gtsA	Glucose-binding protein	PS1204933_at	RPPX04933
gtsA	Glucose-binding protein	PS1205650_at	RPPX05650
gtsB	Glucose transport system permease protein	PS1205651_at	RPPX05651
gtsC	Glucose transport system permease protein	PS1205652_at	RPPX05652
gtsD	Glucose transport ATP-binding protein	PS1205653_at	RPPX05653
gcd	Glucose dehydrogenase [pyrroloquinoline-quinone] (EC 1.1.5.2)	PS1202443_at	RPPX02443
oprB-1	Porin	PS1205654_at	RPPX05654
oprB-2	Porin	PS1202444_at	RPPX02444
kguT	2-ketogluconate transporter	PS1206284_at	RPPX06284
kguK	Dehydrogluconokinase (EC 2.7.1.13)	PS1206285_at	RPPX06285
ptxS	Kdg operon repressor	PS1206732_at	RPPX06732
gad cyt c	gluconate 2-dehydrogenase, cytochrome c subunit (EC 1.1.99.3)	PS1204539_at	RPPX04539
gad alpha	Gluconate 2-dehydrogenase alpha chain (EC 1.1.99.3)	PS1204540_at	RPPX04540
gad gamma	Gluconate 2-dehydrogenase gamma chain (EC 1.1.99.3)	PS1204541_at	RPPX04541
gnuK	Gluconokinase (EC 2.7.1.12)	PS1203628_at	RPPX03628
gnuR	Transcriptional regulator, LacI family	PS1203629_at	RPPX03629
gntP	Gluconate permease	PS1203627_at	RPPX03627
kguD	Phosphogluconate 2-dehydrogenase (EC 1.1.1.43)	PS1206283_at	RPPX06283
σ54 transcr reg	Transcriptional regulator	PS1203625_at	RPPX03625
-	3-ketoacyl-CoA thiolase (EC 2.3.1.16)	PS1200162_at	RPPX00162
-	3-ketoacyl-CoA thiolase (EC 2.3.1.16)	PS1200666_at	RPPX00666
-	3-ketoacyl-CoA thiolase (EC 2.3.1.16)	PS1200984_at	RPPX00984
-	3-ketoacyl-CoA thiolase (EC 2.3.1.16)	PS1201365_at	RPPX01365
-	3-ketoacyl-CoA thiolase (EC 2.3.1.16)	PS1201442_at	RPPX01442
-	3-ketoacyl-CoA thiolase (EC 2.3.1.16)	PS1201841_at	RPPX01841
-	3-ketoacyl-CoA thiolase (EC 2.3.1.16)	PS1202700_at	RPPX02700
-	3-ketoacyl-CoA thiolase (EC 2.3.1.16)	PS1204089_at	RPPX04089
-	3-ketoacyl-CoA thiolase (EC 2.3.1.16)	PS1204090_at	RPPX04090
-	Acyl-CoA dehydrogenase, short-chain specific (EC 1.3.99.2)	PS1200700_at	RPPX00700
-	Acyl-CoA dehydrogenase, short-chain specific (EC 1.3.99.2)	PS1201049_at	RPPX01049
-	Acyl-CoA dehydrogenase, short-chain specific (EC 1.3.99.2)	PS1201865_at	RPPX01865
-	Acyl-CoA dehydrogenase, short-chain specific (EC 1.3.99.2)	PS1205707_at	RPPX05707
-	Alcohol dehydrogenase (EC 1.1.1.1)	PS1200273_at	RPPX00273
-	Aldehyde dehydrogenase (EC 1.2.1.3)	PS1202226_at	RPPX02226
-	Aldehyde dehydrogenase (EC 1.2.1.3)	PS1202390_at	RPPX02390
-	Aldehyde dehydrogenase (EC 1.2.1.3)	PS1202667_at	RPPX02667
-	Aldehyde dehydrogenase (EC 1.2.1.3)	PS1205050_at	RPPX05050
-	Aldehyde dehydrogenase (EC 1.2.1.3)	PS1205051_at	RPPX05051
-	Aldehyde dehydrogenase (EC 1.2.1.3)	PS1205052_at	RPPX05052
-	Aldehyde dehydrogenase (EC 1.2.1.3)	PS1205873_at	RPPX05873
-	Aldehyde dehydrogenase (EC 1.2.1.3)	PS1206908_s_at	RPPX06908
-	Enoyl-CoA hydratase (EC 4.2.1.17)	PS1201050_at	RPPX01050
-	Enoyl-CoA hydratase (EC 4.2.1.17)	PS1201837_at	RPPX01837
-	Enoyl-CoA hydratase (EC 4.2.1.17)	PS1201838_at	RPPX01838
-	Enoyl-CoA hydratase (EC 4.2.1.17)	PS1202697_at	RPPX02697
-	Enoyl-CoA hydratase (EC 4.2.1.17)	PS1206989_s_at	RPPX06989
-	Enoyl-CoA hydratase (EC 4.2.1.17)	PS1207026_s_at	RPPX07026
-	Enoyl-CoA hydratase (EC 4.2.1.17) / Delta(3)-cis-delta(2)-trans-enoyl-CoA isomerase (EC 5.3.3.8) / 3-hydroxyacyl-CoA dehydrogenase (EC 1.1.1.35) / 3-hydroxybutyryl-CoA epimerase (EC 5.1.2.3)	PS1200983_at	RPPX00983
-	Enoyl-CoA hydratase (EC 4.2.1.17) / Delta(3)-cis-delta(2)-trans-enoyl-CoA isomerase (EC 5.3.3.8) / 3-hydroxyacyl-CoA dehydrogenase (EC 1.1.1.35) / 3-hydroxybutyryl-CoA epimerase (EC 5.1.2.3)	PS1207086_s_at	RPPX07086
-	3-hydroxyacyl CoA dehydrogenase (EC 1.1.1.35)	PS1200166_at	RPPX00166
-	GLUTARATE--COA LIGASE (EC 6.2.1.6)	PS1205438_at	RPPX05438
-	Glutaryl-CoA dehydrogenase (EC 1.3.99.7)	PS1205282_at	RPPX05282
-	Long-chain-fatty-acid--CoA ligase (EC 6.2.1.3)	PS1200550_at	RPPX00550
-	Long-chain-fatty-acid--CoA ligase (EC 6.2.1.3)	PS1200551_at	RPPX00551
-	Long-chain-fatty-acid--CoA ligase (EC 6.2.1.3)	PS1203461_at	RPPX03461
-	Long-chain-fatty-acid--CoA ligase (EC 6.2.1.3)	PS1204140_at	RPPX04140
-	Long-chain-fatty-acid--CoA ligase (EC 6.2.1.3)	PS1204812_at	RPPX04812
-	Long-chain-fatty-acid--CoA ligase (EC 6.2.1.3)	PS1205372_at	RPPX05372
-	Long-chain-fatty-acid--CoA ligase (EC 6.2.1.3)	PS1205373_at	RPPX05373
-	Long-chain-fatty-acid--CoA ligase (EC 6.2.1.3)	PS1206637_at	RPPX06637
-	Long-chain-fatty-acid--CoA ligase (EC 6.2.1.3)	PS1206639_at	RPPX06639
-	Long-chain-fatty-acid--CoA ligase (EC 6.2.1.3)	PS1206640_at	RPPX06640
-	Long-chain-fatty-acid--CoA ligase (EC 6.2.1.3)	PS1200550_at	RPPX00550
-	Long-chain-fatty-acid--CoA ligase (EC 6.2.1.3)	PS1200551_at	RPPX00551
-	Long-chain-fatty-acid--CoA ligase (EC 6.2.1.3)	PS1203461_at	RPPX03461
-	Long-chain-fatty-acid--CoA ligase (EC 6.2.1.3)	PS1204140_at	RPPX04140
-	Long-chain-fatty-acid--CoA ligase (EC 6.2.1.3)	PS1204812_at	RPPX04812
-	Long-chain-fatty-acid--CoA ligase (EC 6.2.1.3)	PS1205372_at	RPPX05372
-	Long-chain-fatty-acid--CoA ligase (EC 6.2.1.3)	PS1205373_at	RPPX05373
-	Long-chain-fatty-acid--CoA ligase (EC 6.2.1.3)	PS1206637_at	RPPX06637
-	Long-chain-fatty-acid--CoA ligase (EC 6.2.1.3)	PS1206639_at	RPPX06639
-	Long-chain-fatty-acid--CoA ligase (EC 6.2.1.3)	PS1206640_at	RPPX06640
-	Acetyl-CoA acetyltransferase (EC 2.3.1.9)	PS1201048_at	RPPX01048
-	Acetyl-CoA acetyltransferase (EC 2.3.1.9)	PS1205604_at	RPPX05604
-	Acetyl-CoA acetyltransferase (EC 2.3.1.9)	PS1205604_s_at	RPPX05604
-	Acetyl-CoA acetyltransferase (EC 2.3.1.9)	PS1205604_x_at	RPPX05604
-	Acetyl-CoA acetyltransferase (EC 2.3.1.9)	PS1206590_at	RPPX06590
-	Acyl-CoA dehydrogenase (EC 1.3.99.-)	PS1200628_at	RPPX00628
-	Acyl-CoA dehydrogenase (EC 1.3.99.-)	PS1203957_at	RPPX03957
-	Acyl-CoA dehydrogenases (EC 1.3.99.-)	PS1202655_at	RPPX02655
-	Acyl-CoA dehydrogenase (EC 1.3.99.3)	PS1200165_at	RPPX00165
-	Acyl-CoA dehydrogenase (EC 1.3.99.3)	PS1201443_at	RPPX01443
-	Acyl-CoA dehydrogenase (EC 1.3.99.3)	PS1203079_at	RPPX03079
-	Acyl-CoA dehydrogenase (EC 1.3.99.3)	PS1203082_at	RPPX03082
-	Acyl-CoA dehydrogenase (EC 1.3.99.3)	PS1204062_at	RPPX04062
-	Acyl-CoA dehydrogenase (EC 1.3.99.3)	PS1204129_at	RPPX04129
-	Acyl-CoA dehydrogenase (EC 1.3.99.3)	PS1204811_at	RPPX04811
-	Acyl-CoA dehydrogenase (EC 1.3.99.3)	PS1204811_s_at	RPPX04811
-	Acyl-CoA dehydrogenase (EC 1.3.99.3)	PS1206902_at	RPPX06902
-	Acyl-CoA dehydrogenase (EC 1.3.99.3)	PS1207008_s_at	RPPX07008
-	Acyl-CoA dehydrogenase, medium-chain specific (EC 1.3.99.3) / Acyl-CoA dehydrogenase, long-chain specific (EC 1.3.99.13)	PS1202821_at	RPPX02821
fabH	3-oxoacyl-[acyl-carrier-protein] synthase III (EC 2.3.1.41)	PS1201104_at	RPPX01104
fabH	3-oxoacyl-[acyl-carrier-protein] synthase III (EC 2.3.1.41)	PS1201105_at	RPPX01105
fabH	3-oxoacyl-[acyl-carrier-protein] synthase III (EC 2.3.1.41)	PS1209460_at	RPPX09460
fabD	Malonyl-CoA-[acyl-carrier-protein] transacylase (EC 2.3.1.39)	PS1202797_at	RPPX02797
-	Biotin carboxylase (EC 6.3.4.14)	PS1206980_at	RPPX06980
-	Biotin carboxylase (EC 6.3.4.14)	PS1206980_s_at	RPPX06980
-	Biotin carboxylase (EC 6.3.4.14)	PS1202405_at	RPPX02405
-	Biotin carboxyl carrier protein of acetyl-CoA carboxylase (EC 6.4.1.2)	PS1202406_at	RPPX02406
-	Acetyl-coenzyme A carboxylase carboxyl transferase subunit alpha (EC 6.4.1.2)	PS1203059_at	RPPX03059
-	Acetyl-coenzyme A carboxylase carboxyl transferase subunit beta (EC 6.4.1.2)	PS1201172_at	RPPX01172
fabG	3-oxoacyl-[acyl-carrier protein] reductase (EC 1.1.1.100)	PS1201047_at	RPPX01047
fabG	3-oxoacyl-[acyl-carrier protein] reductase (EC 1.1.1.100)	PS1204926_at	RPPX04926
fabG	3-oxoacyl-[acyl-carrier protein] reductase (EC 1.1.1.100)	PS1201366_at	RPPX01366
fabG	3-oxoacyl-[acyl-carrier protein] reductase (EC 1.1.1.100)	PS1200008_at	RPPX00008
fabG	3-oxoacyl-[acyl-carrier protein] reductase (EC 1.1.1.100)	PS1204304_at	RPPX04304
fabG	3-oxoacyl-[acyl-carrier protein] reductase (EC 1.1.1.100)	PS1203087_at	RPPX03087
fabB	3-oxoacyl-[acyl-carrier-protein] synthase (EC 2.3.1.41)	PS1200004_at	RPPX00004
fabB	3-oxoacyl-[acyl-carrier-protein] synthase (EC 2.3.1.41)	PS1201484_at	RPPX01484
-	Isocitrate lyase (EC 4.1.3.1)	PS1205331_at	RPPX05331
-	Malate synthase (EC 2.3.3.9)	PS1203066_at	RPPX03066
-	3-hydroxyisobutyrate dehydrogenase (EC 1.1.1.31)	PS1203994_at	RPPX03994
-	3-hydroxyisobutyrate dehydrogenase (EC 1.1.1.31)	PS1204252_at	RPPX04252
-	Leucine dehydrogenase (EC 1.4.1.9)	PS1201810_at	RPPX01810
-	3-hydroxyisobutyrate dehydrogenase (EC 1.1.1.31)	PS1204253_at	RPPX04253
-	3-hydroxyacyl CoA dehydrogenase (EC 1.1.1.35)	PS1200166_at	RPPX00166
-	2-oxoisovalerate dehydrogenase alpha subunit (EC 1.2.4.4)	PS1203487_at	RPPX03487
-	2-oxoisovalerate dehydrogenase alpha subunit (EC 1.2.4.4)	PS1203488_at	RPPX03488
-	2-oxoisovalerate dehydrogenase beta subunit (EC 1.2.4.4)	PS1203486_at	RPPX03486
-	Aldehyde dehydrogenase (EC 1.2.1.3)	PS1202226_at	RPPX02226
-	Aldehyde dehydrogenase (EC 1.2.1.3)	PS1202390_at	RPPX02390
-	Aldehyde dehydrogenase (EC 1.2.1.3)	PS1202667_at	RPPX02667
-	Aldehyde dehydrogenase (EC 1.2.1.3)	PS1205050_at	RPPX05050
-	Aldehyde dehydrogenase (EC 1.2.1.3)	PS1205051_at	RPPX05051
-	Aldehyde dehydrogenase (EC 1.2.1.3)	PS1205052_at	RPPX05052
-	Aldehyde dehydrogenase (EC 1.2.1.3)	PS1205873_at	RPPX05873
-	Aldehyde dehydrogenase (EC 1.2.1.3)	PS1206908_s_at	RPPX06908
-	Acyl-CoA dehydrogenase (EC 1.3.99.-)	PS1200628_at	RPPX00628
-	Acyl-CoA dehydrogenase (EC 1.3.99.-)	PS1203957_at	RPPX03957
-	Acyl-CoA dehydrogenases (EC 1.3.99.-)	PS1202655_at	RPPX02655
-	Isovaleryl-CoA dehydrogenase (EC 1.3.99.10)	PS1200552_at	RPPX00552
-	Acyl-CoA dehydrogenase, short-chain specific (EC 1.3.99.2)	PS1200700_at	RPPX00700
-	Acyl-CoA dehydrogenase, short-chain specific (EC 1.3.99.2)	PS1201049_at	RPPX01049
-	Acyl-CoA dehydrogenase, short-chain specific (EC 1.3.99.2)	PS1201865_at	RPPX01865
-	Acyl-CoA dehydrogenase, short-chain specific (EC 1.3.99.2)	PS1205707_at	RPPX05707
-	Acyl-CoA dehydrogenase (EC 1.3.99.3)	PS1200165_at	RPPX00165
-	Acyl-CoA dehydrogenase (EC 1.3.99.3)	PS1201443_at	RPPX01443
-	Acyl-CoA dehydrogenase (EC 1.3.99.3)	PS1203079_at	RPPX03079
-	Acyl-CoA dehydrogenase (EC 1.3.99.3)	PS1203082_at	RPPX03082
-	Acyl-CoA dehydrogenase (EC 1.3.99.3)	PS1204062_at	RPPX04062
-	Acyl-CoA dehydrogenase (EC 1.3.99.3)	PS1204129_at	RPPX04129
-	Acyl-CoA dehydrogenase (EC 1.3.99.3)	PS1204811_at	RPPX04811
-	Acyl-CoA dehydrogenase (EC 1.3.99.3)	PS1204811_s_at	RPPX04811
-	Acyl-CoA dehydrogenase (EC 1.3.99.3)	PS1206902_at	RPPX06902
-	Acyl-CoA dehydrogenase (EC 1.3.99.3)	PS1207008_s_at	RPPX07008
-	Acyl-CoA dehydrogenase, medium-chain specific (EC 1.3.99.3) / Acyl-CoA dehydrogenase, long-chain specific (EC 1.3.99.13)	PS1202821_at	RPPX02821
-	3-ketoacyl-CoA thiolase (EC 2.3.1.16)	PS1200162_at	RPPX00162
-	3-ketoacyl-CoA thiolase (EC 2.3.1.16)	PS1200666_at	RPPX00666
-	3-ketoacyl-CoA thiolase (EC 2.3.1.16)	PS1200984_at	RPPX00984
-	3-ketoacyl-CoA thiolase (EC 2.3.1.16)	PS1201365_at	RPPX01365
-	3-ketoacyl-CoA thiolase (EC 2.3.1.16)	PS1201442_at	RPPX01442
-	3-ketoacyl-CoA thiolase (EC 2.3.1.16)	PS1201841_at	RPPX01841
-	3-ketoacyl-CoA thiolase (EC 2.3.1.16)	PS1202700_at	RPPX02700
-	3-ketoacyl-CoA thiolase (EC 2.3.1.16)	PS1204089_at	RPPX04089
-	3-ketoacyl-CoA thiolase (EC 2.3.1.16)	PS1204090_at	RPPX04090
-	Acetyl-CoA acetyltransferase (EC 2.3.1.9)	PS1201048_at	RPPX01048
-	Acetyl-CoA acetyltransferase (EC 2.3.1.9)	PS1205604_at	RPPX05604
-	Acetyl-CoA acetyltransferase (EC 2.3.1.9)	PS1205604_s_at	RPPX05604
-	Acetyl-CoA acetyltransferase (EC 2.3.1.9)	PS1205604_x_at	RPPX05604
-	Acetyl-CoA acetyltransferase (EC 2.3.1.9)	PS1206590_at	RPPX06590
-	Omega-amino acid--pyruvate aminotransferase (EC 2.6.1.18)	PS1200707_at	RPPX00707
-	Omega-amino acid--pyruvate aminotransferase (EC 2.6.1.18)	PS1206405_at	RPPX06405
-	Omega-amino acid--pyruvate aminotransferase (EC 2.6.1.18)	PS1206878_s_at	RPPX06878
-	Dihydrolipoamide dehydrogenase (EC 1.8.1.4)	PS1203484_at	RPPX03484
-	Dihydrolipoamide dehydrogenase (EC 1.8.1.4)	PS1206742_at	RPPX06742
-	Enoyl-CoA hydratase (EC 4.2.1.17)	PS1201050_at	RPPX01050
-	Enoyl-CoA hydratase (EC 4.2.1.17)	PS1201837_at	RPPX01837
-	Enoyl-CoA hydratase (EC 4.2.1.17)	PS1201838_at	RPPX01838
-	Enoyl-CoA hydratase (EC 4.2.1.17)	PS1202697_at	RPPX02697
-	Enoyl-CoA hydratase (EC 4.2.1.17)	PS1206989_s_at	RPPX06989
-	Enoyl-CoA hydratase (EC 4.2.1.17)	PS1207026_s_at	RPPX07026
-	Enoyl-CoA hydratase (EC 4.2.1.17) / Delta(3)-cis-delta(2)-trans-enoyl-CoA isomerase (EC 5.3.3.8) / 3-hydroxyacyl-CoA dehydrogenase (EC 1.1.1.35) / 3-hydroxybutyryl-CoA epimerase (EC 5.1.2.3)	PS1200983_at	RPPX00983
-	Enoyl-CoA hydratase (EC 4.2.1.17) / Delta(3)-cis-delta(2)-trans-enoyl-CoA isomerase (EC 5.3.3.8) / 3-hydroxyacyl-CoA dehydrogenase (EC 1.1.1.35) / 3-hydroxybutyryl-CoA epimerase (EC 5.1.2.3)	PS1207086_s_at	RPPX07086
-	Methylglutaconyl-CoA hydratase (EC 4.2.1.18)	PS1200554_at	RPPX00554
-	Methylcrotonyl-CoA carboxylase biotin-containing subunit (EC 6.4.1.4)	PS1200555_at	RPPX00555
-	Methylcrotonyl-CoA carboxylase carboxyl transferase subunit (EC 6.4.1.4)	PS1200553_at	RPPX00553
-	Branched-chain amino acid aminotransferase (EC 2.6.1.42)	PS1204361_at	RPPX04361
-	Succinyl-CoA:3-ketoacid-coenzyme A transferase subunit A (EC 2.8.3.5)	PS1202173_at	RPPX02173
-	3-hydroxyisobutyryl-CoA hydrolase (EC 3.1.2.4)	PS1205708_at	RPPX05708
-	3-hydroxyisobutyryl-CoA hydrolase (EC 3.1.2.4)	PS1207108_at	RPPX07108
-	3-hydroxyisobutyryl-CoA hydrolase (EC 3.1.2.4)	PS1207108_x_at	RPPX07108
-	Hydroxymethylglutaryl-CoA lyase (EC 4.1.3.4)	PS1202302_at	RPPX02302
-	Arginine deiminase (EC 3.5.3.6)	PS1204947_at	RPPX04947
-	Ornithine carbamoyltransferase (EC 2.1.3.3)	PS1204948_at	RPPX04948
-	Ornithine carbamoyltransferase (EC 2.1.3.3)	PS1204949_at	RPPX04949
-	Carbamate kinase (EC 2.7.2.2)	PS1202731_at	RPPX02731
-	Carbamate kinase (EC 2.7.2.2)	PS1202732_at	RPPX02732
aotQ	Arginine/ornithine transport system permease protein aotQ	PS1206008_at	RPPX06008
aotM	Arginine/ornithine transport system permease protein aotM	PS1206009_at	RPPX06009
aotP	Arginine/ornithine transport ATP-binding protein aotP	PS1206010_at	RPPX06010
-	Arginine/ornithine antiporter	PS1204945_at	RPPX04945
-	Arginine/ornithine antiporter	PS1204946_at	RPPX04946
-	Ornithine cyclodeaminase (EC 4.3.1.12)	PS1202309_at	RPPX02309
-	Ornithine cyclodeaminase family protein	PS1201343_at	RPPX01343
dsbA	Thiol:disulfide interchange protein dsbA	PS1204213_at	RPPX04213
dsbC	Thiol:disulfide interchange protein DsbC	PS1205431_at	RPPX05431
dsbD	Thiol:disulfide interchange protein DsbD	PS1202408_at	RPPX02408
dsbD	Thiol:disulfide interchange protein DsbD	PS1204272_at	RPPX04272
Thiol:disulfide interchange protein dsbG precursor	Thiol:disulfide interchange protein dsbG precursor	PS1204274_at	RPPX04274
Thiol:disulfide interchange protein dsbG precursor	Thiol:disulfide interchange protein dsbG precursor	PS1205428_s_at	RPPX05428
tlpA	Thiol:disulfide interchange protein tlpA	PS1201161_at	RPPX01161
tlpA	Thiol:disulfide interchange protein tlpA	PS1204273_at	RPPX04273
groES	10 kDa chaperonin GROES	PS1204955_at	RPPX04955
groEL	60 kDa chaperonin GROEL	PS1204956_at	RPPX04956
33 kDa chaperonin	33 kDa chaperonin	PS1207096_s_at	RPPX07096
dnaK	Chaperone protein dnaK	PS1204398_at	RPPX04398
dnaJ	Chaperone protein dnaJ	PS1204399_at	RPPX04399
htpG	Chaperone protein htpG	PS1205623_at	RPPX05623
htpG	Chaperone protein htpG	PS1205624_at	RPPX05624
